# Supplementary material for: Isolation, Characterization, and Genomic Analysis of Three Novel E. coli Bacteriophages That Effectively Infect E. coli O18
Source: Microorganisms. 2022 Mar 9;10(3):589. doi: 10.3390/microorganisms10030589 (PMC8954371; doi:10.3390/microorganisms10030589)
Supplement: Supplementary file 1 [file microorganisms-10-00589-s001.zip]

Archive with 1 entries (1 files):
- microorganisms-1558432-supplementary.pdf
